# Supplementary material for: Prevalence, Genetics and Evolutionary Properties of Eurasian Avian-like H1N1 Swine Influenza Viruses in Liaoning
Source: Viruses. 2022 Mar 20;14(3):643. doi: 10.3390/v14030643 (PMC8953428; doi:10.3390/v14030643)
Supplement: Supplementary file 1 [file viruses-14-00643-s001.zip]

Archive with 1 entries (1 files):
- viruses-1598072-Supplementary Materials Revised.pdf
